# Supplementary material for: Estimating rates of treatment delay for malaria fevers among children in Sub-Saharan Africa 2006–2022
Source: Nat Commun. 2025 Oct 29;16:9534. doi: 10.1038/s41467-025-64584-8 (PMC12572339; doi:10.1038/s41467-025-64584-8)
Supplement: Supplementary file 3 — Supplementary Data 1 [file 41467_2025_64584_MOESM3_ESM.xlsx]

## Sheet: Table 1
	Supplementary Data 1. Country population-weighted delayed treatment proportion between 2006 and 2022 by over 24hrs
	Country	2006	2007	2008	2009	2010	2011	2012	2013	2014	2015	2016	2017	2018	2019	2020	2021	2022
	Angola	67.8% (32.3 - 85.6)	70.6% (33.1 - 91)	73.6% (39.2 - 94)	75.7% (45.8 - 94.9)	77.3% (54.3 - 95.4)	79.5% (68.8 - 95.3)	77% (56.8 - 95.4)	74.7% (49.4 - 94.8)	72% (44.1 - 92.8)	68.4% (43.3 - 88.3)	67.7% (34.6 - 90.8)	67.9% (33.2 - 92.7)	67.3% (29 - 93.3)	66.6% (28.2 - 93.5)	65.9% (26.1 - 93.5)	65% (26.7 - 93)	64.1% (24.4 - 93.1)
	Benin	54.2% (17.1 - 60.4)	57.7% (16.1 - 76.2)	60.9% (17.9 - 83)	62.2% (19.4 - 85.6)	62.8% (22.6 - 86)	64.6% (28.6 - 86.8)	66.4% (39.1 - 85.6)	65.2% (33.2 - 86.9)	63.8% (36.1 - 83.1)	62.5% (28 - 85.3)	62.9% (30.1 - 86.3)	65.1% (40.4 - 86.4)	62.5% (29.7 - 87.5)	60.5% (23.9 - 87.8)	58.7% (20.2 - 87.3)	57.5% (18.8 - 86.3)	55.7% (16.2 - 85.9)
	Botswana	60.6% (10.1 - 90.7)	61.8% (11 - 91.6)	62.1% (10.1 - 93.1)	62% (10.8 - 93.5)	62% (12.2 - 92.6)	61.8% (12.6 - 93)	61.7% (13 - 92.9)	61.3% (13.2 - 92.8)	60% (11.7 - 92.2)	57.9% (10.8 - 91.5)	57% (10 - 91.4)	57.3% (10.6 - 91.6)	56.7% (10.5 - 91.4)	56.3% (10.9 - 91.2)	55.7% (10.6 - 91.3)	55.5% (10.5 - 91.3)	54.4% (10.1 - 91)
	Burkina Faso	44.9% (8.7 - 46.5)	52.1% (11.7 - 67.9)	58.1% (16.9 - 79.2)	62.4% (25.2 - 84.3)	67.1% (41.2 - 85.7)	64.7% (31 - 87.1)	63% (26.3 - 86.7)	61.4% (26.5 - 84.5)	59.4% (29.6 - 77.7)	57% (21.7 - 79.7)	56.3% (20.8 - 79.2)	56.9% (27.2 - 76.8)	56.2% (21.5 - 81.6)	55.9% (20.1 - 82.8)	56.1% (22.4 - 81.7)	57.2% (29.9 - 79.3)	54.4% (20.2 - 81.4)
	Burundi	55.3% (13.2 - 82.6)	56.3% (15.6 - 83.8)	58.1% (19.4 - 85.1)	59% (23.6 - 84.7)	60.4% (33.4 - 82.4)	56.9% (23.9 - 81.7)	54.2% (23.8 - 75.2)	48.3% (13.7 - 71.5)	41.6% (7.8 - 62.2)	34.2% (5 - 45.1)	27.5% (3.9 - 24.4)	32.7% (4.7 - 43)	36% (5.4 - 56)	38.5% (6.2 - 62.8)	40.3% (7 - 68.4)	41.6% (7.8 - 71.8)	41.9% (8.3 - 73.6)
	Cameroon	57.8% (22.6 - 71.9)	61.5% (23.3 - 83.2)	64.5% (26.9 - 88.1)	65.7% (29.1 - 89.5)	66.5% (33.6 - 89.8)	68.2% (45.1 - 88.1)	69.3% (42.4 - 91.9)	70.5% (46.4 - 92.8)	71.2% (55.3 - 91.8)	68.1% (41.7 - 91.9)	66.2% (36.4 - 91.5)	65.7% (36.2 - 91.1)	64.2% (41.9 - 87.2)	63.7% (35.4 - 89.6)	63.3% (33.2 - 90.6)	63.6% (35.7 - 90.3)	63.5% (42.4 - 88.6)
	Cape Verde	54.6% (5.3 - 88.9)	56.5% (6 - 90.6)	58.2% (6.8 - 92.5)	58.2% (6.7 - 93.1)	57.4% (7.3 - 92.2)	57.4% (7 - 92.6)	57.2% (6.7 - 93.1)	56.8% (6.4 - 93.3)	55.3% (5.9 - 93)	53.2% (4.9 - 91.8)	52.2% (4.7 - 91.8)	52.1% (4.9 - 92.1)	51.1% (4.8 - 91.4)	50.5% (5.1 - 91)	50% (4.8 - 90.8)	49.9% (4.6 - 91.3)	48.8% (4.3 - 91.4)
	Central African Republic	44.8% (12.2 - 54.3)	50.7% (14.4 - 73.5)	55.8% (19.7 - 81.4)	58.4% (24.7 - 84.4)	60.6% (36.4 - 83)	61.8% (31.3 - 89.1)	62.7% (30.1 - 91)	64.2% (32.3 - 93)	64.1% (33.1 - 93.4)	62.5% (31 - 92.6)	63.2% (34.8 - 92.3)	65% (43.3 - 92.8)	66.4% (54.4 - 91.5)	63% (38.5 - 92.4)	60.4% (31 - 91.7)	58.6% (26.8 - 91.6)	56.4% (22.8 - 90.8)
	Chad	67.1% (26.1 - 91.8)	67% (28 - 91.5)	66.9% (31 - 90.8)	64.9% (31.1 - 88)	62.1% (33.7 - 80.7)	63.6% (29.9 - 87.7)	64.1% (30 - 89)	63.7% (32 - 88.2)	61.5% (34.7 - 82.8)	62.1% (29.3 - 87.9)	63.9% (31.6 - 90.3)	66.5% (37.7 - 92.6)	68.5% (46.5 - 93.2)	71.4% (62.1 - 92.7)	68% (45.2 - 93.6)	65.8% (36.5 - 93.5)	63.2% (31 - 92.9)
	Comoros	55.3% (10.1 - 82.8)	56.6% (11.8 - 84.5)	57.4% (13.7 - 85.1)	56.7% (13.6 - 84)	55.6% (14.4 - 81.3)	53.8% (14.5 - 78.1)	52.2% (17.1 - 69.7)	53.5% (16.1 - 78.2)	53.2% (13.6 - 81.2)	51.8% (11.5 - 81.4)	52% (12.1 - 82.8)	52.4% (11.9 - 83.9)	51.9% (12.1 - 84.3)	51.7% (12.2 - 84.5)	51.1% (12.3 - 83.9)	51.2% (12.7 - 85)	50.3% (11.6 - 84.7)
	Cote d'Ivoire	44.2% (11.8 - 52.9)	49% (13 - 69.6)	52.7% (15.7 - 79)	54.3% (17.3 - 82.1)	55.6% (20.1 - 83.4)	57.3% (23.8 - 84.5)	59.2% (32.7 - 83.1)	56.6% (24.4 - 84.4)	53.2% (19.5 - 81.6)	48.9% (15.5 - 76.1)	45.7% (16 - 66.6)	47% (14.1 - 74.5)	46.9% (14.2 - 76.4)	46.8% (14.2 - 77.3)	46.6% (14.6 - 76.2)	46.9% (19 - 73)	45.7% (14.7 - 76.8)
	Democratic Republic Of The Congo	66.9% (28.6 - 88.3)	66.7% (37 - 84.4)	68.9% (36.3 - 89.4)	68.5% (34.9 - 89.5)	66.9% (40.6 - 85.3)	70.1% (41.2 - 91.5)	72.3% (47.2 - 93.3)	74.3% (60.4 - 92.9)	73.5% (51.8 - 94.5)	72.8% (48.3 - 94.6)	73.9% (53.8 - 95.1)	76.4% (68.7 - 94.8)	73.4% (53.7 - 95.2)	71% (45 - 95)	69.1% (38.6 - 94.8)	67.9% (36.5 - 94.6)	66.3% (32.8 - 94.1)
	Djibouti	52.3% (6.9 - 86)	54.1% (8.1 - 88.2)	55.8% (9.5 - 90.1)	56% (10.2 - 90.5)	55.7% (10.5 - 89.8)	55.7% (10.7 - 90.4)	55.6% (10.7 - 90.6)	55.1% (10.6 - 90.8)	53.8% (10 - 89.5)	51.7% (9.5 - 88.4)	51% (9.4 - 87)	51.1% (9.5 - 88.1)	50.3% (9.6 - 87.4)	49.7% (9.4 - 87.4)	49.1% (9.3 - 87.7)	49% (9.3 - 87.6)	47.8% (8.9 - 86.6)
	Equatorial Guinea	61.6% (10.4 - 93.5)	63.3% (11.5 - 95)	65% (13.2 - 96)	65.4% (14.3 - 96.2)	65.5% (14.4 - 96.2)	65.7% (14.8 - 96.6)	65.4% (15.2 - 96.6)	64.3% (12.9 - 96.7)	62.4% (12.3 - 95.9)	59.9% (9 - 96)	58.9% (8.1 - 95.9)	59% (7.8 - 96.3)	58.2% (6.8 - 96.3)	57.6% (6.6 - 96.6)	56.9% (6.1 - 96.5)	56.6% (5.8 - 96.7)	55.4% (5.6 - 96.5)
	Eritrea	72% (26.8 - 95.6)	73.1% (30.3 - 96.2)	74.1% (34.1 - 96.7)	73.8% (32.9 - 96.7)	73.2% (33.2 - 96.6)	72.4% (31.7 - 96.5)	71.8% (30.7 - 96.4)	70.9% (29.9 - 96.2)	69.1% (27.3 - 95.9)	66.5% (21.1 - 95.4)	65.5% (19.9 - 95.3)	65.6% (20.6 - 95.5)	64.5% (19.3 - 95.2)	63.8% (18.6 - 95.1)	63% (17.8 - 95)	62.6% (17.5 - 95)	61.4% (16.9 - 94.8)
	Eswatini	58.2% (7.1 - 86.6)	59.1% (7.7 - 88.6)	60.1% (8 - 90.2)	59.5% (8.3 - 89.9)	58.8% (7.7 - 90)	58.7% (8 - 90.2)	58.5% (8.3 - 90.1)	57.9% (8.5 - 89.9)	56.5% (7.9 - 88.9)	54.3% (6.9 - 86.8)	53.4% (6.8 - 86.9)	53.8% (7.1 - 87.8)	53.2% (6.8 - 87.8)	52.8% (6.7 - 87.9)	52.2% (6.4 - 87.5)	52% (6.4 - 87.5)	50.8% (5.8 - 87)
	Ethiopia	77.6% (28.6 - 97.9)	78.4% (30.4 - 98.1)	79.3% (33.7 - 98.4)	79.2% (35 - 98.4)	78.7% (35.1 - 98.3)	78.3% (34.3 - 98.3)	77.7% (34.1 - 98.2)	76.6% (31.6 - 98)	74.7% (28.8 - 97.6)	72% (25.2 - 96.9)	70.3% (22.5 - 96.4)	69.7% (22.5 - 96.3)	68.3% (21.1 - 96)	67.1% (19.5 - 95.6)	66.1% (18.3 - 95.4)	65.7% (18.4 - 95.4)	64.6% (17.8 - 95.1)
	Gabon	56.5% (13.6 - 87)	57.6% (15.6 - 88.2)	58.8% (17.7 - 89.1)	58.8% (20 - 88.7)	58.5% (22.1 - 87.5)	58.1% (25.4 - 85.3)	57.1% (29.4 - 80.8)	57.4% (24.5 - 85.4)	56.7% (22.6 - 86.5)	54.9% (19.1 - 85.7)	54% (19.1 - 84.8)	54.4% (21.6 - 85.2)	53.5% (23 - 83.2)	52.5% (27.5 - 78)	52.8% (22.7 - 83.6)	53.3% (22 - 86.2)	52.6% (20.1 - 87.2)
	Gambia	58.5% (17.8 - 86.6)	59.6% (20.7 - 87.2)	60.4% (23.8 - 87.9)	59.8% (25.5 - 85.7)	58.8% (30.6 - 80.7)	59.7% (27.7 - 85.5)	60.2% (28 - 86.9)	60.1% (31.9 - 85.8)	58.3% (24.5 - 87.3)	55.6% (19.6 - 86.2)	53.9% (18.6 - 84.3)	53.2% (20.5 - 82.4)	51.7% (22.8 - 77.1)	54.7% (26.6 - 82.5)	53.5% (21.6 - 85)	52.8% (19.4 - 86.2)	51.5% (16.6 - 85.8)
	Ghana	61% (35.2 - 81.5)	64.1% (36.6 - 88)	66.7% (46.5 - 89.5)	66.8% (43.7 - 91.4)	66.7% (47.4 - 90.6)	67.2% (53.1 - 89.6)	66.2% (45.3 - 91.3)	65.4% (44 - 91.1)	64.1% (47.2 - 88.5)	58% (32 - 85)	52.6% (27.4 - 75.5)	58% (39.2 - 82.3)	54.8% (29.4 - 82.4)	51.1% (27.2 - 75.9)	55% (29.2 - 85)	58.7% (35.9 - 88.5)	61.8% (49 - 89)
	Guinea	70.8% (35.6 - 94.1)	71.5% (38.4 - 94.6)	72.4% (42.4 - 95.2)	72.1% (44.3 - 94.9)	72.5% (48.4 - 94.7)	73.4% (53.2 - 94.8)	74.9% (66.7 - 93.9)	72% (52.5 - 94.1)	69.1% (46 - 92.6)	64.6% (39 - 89.2)	60.6% (37.1 - 82.2)	64.9% (43 - 89.6)	68.2% (55.8 - 91)	67% (47 - 92.1)	66% (45.3 - 92)	65.5% (48.6 - 90.5)	63.5% (39.6 - 91.5)
	Guinea-Bissau	70.9% (52.1 - 90.8)	70.9% (46.6 - 93.2)	71% (44.9 - 93.9)	70% (41.9 - 94.1)	69.1% (39.4 - 94.1)	68.5% (38.6 - 93.9)	68.1% (39.6 - 93.4)	67.8% (43.1 - 92.3)	66.2% (48.1 - 89.3)	63.7% (37.6 - 89.7)	62.3% (34.2 - 89.5)	61.8% (34.6 - 88.6)	60.2% (39.8 - 84.4)	59.7% (31.9 - 88.2)	59% (27.8 - 89.5)	58.6% (26.9 - 89.8)	57.4% (25.1 - 89.8)
	Kenya	72% (44.5 - 94.6)	73.4% (52.6 - 94.9)	75.7% (66.8 - 94.9)	71.8% (55.1 - 93.2)	69% (48.2 - 92.4)	66.4% (49 - 88.3)	68.4% (49.8 - 92)	70.1% (57.5 - 92.1)	71.6% (64.7 - 92.5)	66.4% (51.9 - 89.5)	63.4% (38.7 - 90.3)	61.5% (33.1 - 90.1)	58.6% (28 - 88.2)	55.6% (25.7 - 84.9)	52% (25.2 - 77.6)	52.9% (25.2 - 80.9)	52.1% (29.2 - 76.6)
	Liberia	70.6% (30.7 - 92.7)	72.1% (36.4 - 93.4)	73.8% (46.9 - 93.4)	74.3% (57.1 - 91.7)	72.2% (46.7 - 92.2)	70.7% (50.1 - 89.3)	66.6% (36.8 - 87.8)	61.5% (32.8 - 79.4)	64.8% (31.1 - 88.2)	67% (35.2 - 91)	71.1% (54.3 - 91.3)	67.7% (41.4 - 91.1)	63.8% (32.5 - 88.5)	60.1% (33.3 - 80.9)	60.2% (28.6 - 85.1)	60.5% (29.3 - 85.9)	60% (34.8 - 82.9)
	Madagascar	61.6% (26.1 - 87.9)	64.1% (34.6 - 89.4)	66.6% (46.8 - 88.8)	62.8% (35.1 - 88.1)	57.6% (27.1 - 82.3)	51.7% (22.6 - 71.7)	51.2% (22.8 - 71.4)	55.3% (28.5 - 79.4)	58.4% (30.1 - 86.3)	59.8% (32.9 - 88)	62.3% (43.4 - 88.6)	61.9% (41.5 - 89.3)	60.7% (44.2 - 86.4)	58.9% (35.8 - 87.5)	57.3% (33.4 - 86.5)	56.7% (38 - 84)	54.7% (29.1 - 85.7)
	Malawi	63.6% (34 - 77.6)	63.9% (27.6 - 84.1)	64.6% (27.8 - 86.2)	64.3% (30.7 - 85)	63.6% (37.1 - 79.1)	61.9% (27.9 - 82.5)	60.5% (30.7 - 77.9)	60.5% (34.3 - 76)	51.7% (19.2 - 64.4)	49.5% (18.1 - 58.8)	52.7% (18 - 72.2)	56.5% (26.8 - 75.7)	58.8% (28.5 - 81.5)	61.4% (39.7 - 81.2)	59.3% (27.3 - 84.7)	58.2% (23.7 - 85.9)	56.6% (20.6 - 85.7)
	Mali	57.2% (22.7 - 69.6)	59.4% (21.5 - 79.1)	61.5% (25.6 - 82.2)	63% (35 - 80)	63.8% (31.2 - 86)	64.4% (31.4 - 87.1)	64.4% (37 - 85.3)	64.6% (33.8 - 87.6)	64% (33.3 - 87.4)	63.4% (40.1 - 83.1)	62.6% (32.5 - 86.9)	63.3% (33.9 - 88.7)	63.8% (40.5 - 86.8)	61.1% (31.4 - 87)	58.9% (27.6 - 85.6)	57.6% (28.7 - 82.4)	55.7% (22 - 84.1)
	Mauritania	72.1% (37 - 91.1)	73.5% (47.8 - 90.5)	73.8% (43.8 - 92.9)	73% (40.9 - 93.2)	72% (40.4 - 92.2)	71.1% (43.8 - 90.2)	70.9% (38.9 - 91.9)	70.3% (37.7 - 91.8)	68.8% (36.4 - 90.5)	66.5% (37.1 - 86.5)	66.5% (31.8 - 89.4)	67.3% (32 - 91.1)	67.1% (32.2 - 91.5)	66.9% (35 - 90.8)	66.8% (42.1 - 88.4)	65.9% (34.7 - 90.5)	64.6% (30.4 - 91.2)
	Mozambique	64.8% (21.7 - 90.3)	66.3% (25.4 - 91.4)	68.1% (29.6 - 92.6)	69% (34.3 - 92.9)	69.9% (41.6 - 92.5)	72% (54.8 - 92.2)	69.7% (42.8 - 92.9)	66.7% (33.2 - 92.3)	62.5% (24.6 - 90.5)	58.2% (19.8 - 87)	54.6% (17.5 - 82)	52% (16.2 - 77.2)	47.8% (16.5 - 64)	50% (14.7 - 75.3)	51.2% (14.4 - 80.5)	52.3% (14.7 - 83.4)	52% (14.3 - 84.3)
	Namibia	56.3% (12 - 87.5)	57.5% (13.6 - 88.8)	58.5% (15.1 - 89.5)	57.9% (15.7 - 88.5)	56.9% (15.8 - 87.7)	56.2% (16.6 - 86.4)	55.4% (18.2 - 84.2)	53.9% (21.1 - 78.6)	53.5% (17.6 - 83.3)	52.4% (14.5 - 84)	52.3% (14.2 - 85.3)	53.1% (15 - 87.1)	52.8% (14.5 - 87.6)	52.4% (13.9 - 88.3)	51.9% (13.3 - 88.5)	51.7% (13.1 - 89)	50.5% (12 - 88.5)
	Niger	61.6% (30.6 - 79.5)	63% (27.5 - 86.2)	63.2% (25.5 - 88.3)	62.2% (23.6 - 87.7)	60.4% (21.9 - 86.6)	58.9% (22.4 - 84.1)	57.6% (26 - 78.2)	58.1% (22.4 - 84)	57.3% (19.7 - 85.2)	56% (16.7 - 85.5)	55.9% (17.1 - 85.5)	56.8% (18.9 - 86.9)	56.9% (19.4 - 87.3)	57.2% (21.7 - 87.1)	57.6% (25.3 - 86.7)	58.7% (33.9 - 84.4)	56.5% (24.3 - 86.7)
	Nigeria	67.3% (26.2 - 83.8)	68.4% (36.5 - 79.8)	73.7% (50.2 - 87.1)	73.8% (45.6 - 90.2)	74% (52.3 - 88.5)	70.2% (45.3 - 83.8)	67.7% (34.3 - 84.6)	64.8% (34.6 - 77.7)	63.2% (26.9 - 79.8)	60.7% (28.5 - 71.9)	65.9% (40.2 - 79.7)	61.7% (27.1 - 79.3)	56.3% (23.5 - 66.7)	59.1% (21.8 - 78.5)	61% (25.3 - 81.3)	63% (35 - 80.5)	61.4% (25.8 - 84)
	Republic Of Congo	66.8% (19.9 - 91.8)	67.5% (21.3 - 92.6)	68.6% (25.7 - 93.1)	68% (27.9 - 91.8)	67.4% (30.9 - 89.6)	66.7% (37.1 - 86)	68.2% (37.2 - 90.3)	69.1% (41.2 - 90.7)	69.1% (48.2 - 88.4)	66.2% (34.6 - 89.8)	64.7% (28.7 - 89.9)	64.5% (27.1 - 91)	63.4% (24.4 - 91.1)	62.9% (24 - 91.4)	62.4% (22.6 - 91.5)	62.6% (23.2 - 92.1)	61.4% (21.9 - 91.8)
	Rwanda	66.1% (18.6 - 87.9)	65.7% (20.1 - 87.4)	65.7% (20.9 - 87.5)	64.9% (23.5 - 85)	63.8% (27 - 80.7)	64.8% (25.1 - 84.4)	66.5% (29.5 - 86.7)	68.6% (37.3 - 87.4)	65.8% (30.2 - 86.7)	63.3% (29.4 - 82)	58.1% (19.9 - 78.3)	53.8% (17.5 - 68.9)	54.4% (15.8 - 73.6)	54.6% (19 - 72.6)	55.2% (16 - 78.4)	55.8% (15.7 - 81.5)	55.2% (14.6 - 82.7)
	Sao Tome And Principe	52.2% (11.7 - 79)	53% (13.5 - 79.4)	53.4% (16.1 - 78.3)	54.5% (15.9 - 82.2)	55% (16.1 - 83.3)	55.2% (16.9 - 84.3)	55.4% (17.7 - 84.8)	54.8% (18.2 - 83.7)	53% (17.9 - 80.7)	51.3% (14.9 - 81.3)	50.5% (13.8 - 81.6)	50.7% (14.9 - 82.4)	49.8% (15.6 - 80.8)	48.7% (15.5 - 78.1)	49.1% (14.6 - 81.2)	49.6% (14.8 - 83.3)	49% (13.9 - 83.7)
	Senegal	74% (43.8 - 87.9)	72.5% (36.8 - 88.2)	71% (38.7 - 85.1)	70.6% (33.7 - 87.4)	69.8% (36.2 - 84.9)	74.3% (43.3 - 91.8)	78.1% (55.9 - 94.2)	77.4% (52.9 - 94.5)	76.9% (55.2 - 93.6)	74.9% (52 - 91.9)	75.7% (53.9 - 93.2)	73.6% (49.7 - 91.5)	73.6% (48.5 - 92.6)	69.9% (37.9 - 90.7)	67.2% (29.6 - 89.9)	65.6% (25.1 - 90.1)	63.5% (22 - 89.2)
	Sierra Leone	63% (24.1 - 86.4)	64.8% (30.8 - 87.3)	66.6% (41 - 86.5)	64.1% (33 - 86)	61.9% (36.2 - 79.7)	61.9% (29.8 - 84.8)	62% (30.9 - 85.3)	61.6% (37 - 81.3)	59% (24.8 - 84.6)	53.9% (19 - 77.9)	49.1% (19.1 - 63.3)	51.7% (23.4 - 68.9)	51% (19 - 73.6)	51% (22.8 - 69.4)	50.2% (16.9 - 75.4)	50% (14.9 - 78.5)	49% (13.6 - 79.1)
	Somalia	85.1% (74.1 - 97.8)	84.9% (70.8 - 98.1)	84.8% (69.8 - 98.2)	83.9% (68.3 - 98)	83.2% (66.3 - 97.9)	83.2% (71 - 97.5)	82.9% (64.4 - 98.1)	82.3% (62.3 - 98.2)	81.1% (56.9 - 98.1)	79.5% (51.5 - 97.8)	78.9% (49.1 - 97.9)	78.6% (45.9 - 98.1)	77.9% (43.6 - 98)	77.4% (43.4 - 98)	77% (41.6 - 98.1)	76.8% (41 - 98.1)	76% (39.7 - 97.9)
	South Africa	65.4% (18.5 - 94.8)	66.5% (19.8 - 95.3)	67.5% (21.7 - 95.8)	67.1% (21.6 - 95.9)	66.5% (20.9 - 95.8)	66.5% (21.5 - 96)	66.5% (22.6 - 96.1)	66.2% (22.3 - 96)	65.1% (21 - 95.8)	63.3% (18 - 95.5)	62.6% (17.9 - 95.4)	62.8% (19 - 95.7)	62.1% (18 - 95.9)	61.6% (19 - 95.8)	61.2% (18.3 - 95.4)	61% (19.1 - 95.8)	60% (17.5 - 95.3)
	South Sudan	71.9% (36.4 - 95.2)	72.7% (41.7 - 95.3)	73.4% (47 - 95.3)	73.2% (52 - 94.6)	72.6% (60.3 - 92.1)	71.4% (49.5 - 93.8)	71.4% (44.7 - 95.4)	71.1% (39.4 - 95.9)	69.8% (35.7 - 95.8)	67.9% (30.5 - 95.7)	67.1% (31.7 - 95)	67.8% (32 - 96)	67.4% (31.2 - 96)	66.9% (31 - 96.1)	66.5% (30 - 96)	66.6% (30.5 - 96.1)	65.8% (30.5 - 96)
	Sudan	66.9% (30.2 - 93.9)	66.9% (32.6 - 93.7)	66.9% (36.1 - 93.1)	65.6% (39 - 91)	64.3% (45.6 - 87)	64% (37.4 - 90.7)	64% (34 - 92)	63.5% (31.9 - 92.8)	62.3% (29.4 - 92.9)	60.2% (25.2 - 92.3)	59.3% (23.9 - 91.9)	59.2% (24 - 92.5)	58.4% (22.8 - 92.8)	57.9% (21.7 - 92.7)	57.3% (22.4 - 92.5)	57.2% (22.3 - 92.6)	56.2% (20.8 - 92.4)
	Tanzania	60.4% (31.3 - 87.5)	63.7% (46.4 - 87.1)	64.2% (42 - 90.5)	63.4% (41.3 - 90.1)	62.4% (47.1 - 86.6)	60.9% (39.7 - 88.1)	60.2% (44 - 85)	58.6% (34.5 - 87.3)	56.2% (31.1 - 85.3)	53.1% (32.9 - 78.1)	48.5% (22.2 - 76.3)	44.4% (19.8 - 65.9)	44.2% (15.8 - 73.7)	43.3% (13.5 - 75.1)	41.5% (12.5 - 72.8)	39.3% (12.1 - 67.3)	35.3% (11.5 - 53.8)
	Togo	43.4% (14.4 - 55.6)	49% (17.1 - 72.4)	53.6% (22.6 - 81.1)	55.4% (27.3 - 82.3)	56.1% (35.7 - 79)	59.2% (36 - 86.9)	62.2% (42.6 - 90.4)	66.3% (58 - 91.3)	63.2% (45.8 - 91.3)	60% (38.6 - 90.1)	58.8% (38.9 - 88.4)	59% (47.7 - 85.7)	57.2% (35.5 - 88.2)	55.5% (29.1 - 89.2)	53.8% (24.8 - 88.8)	52.7% (23.7 - 88.4)	51% (22.3 - 87.3)
	Uganda	76.1% (66.9 - 93.7)	72.8% (51.7 - 93.9)	70.3% (46.6 - 92.6)	67.1% (47 - 87.7)	64.6% (37.1 - 87.9)	62.2% (39.2 - 82.5)	58.3% (26.4 - 83.2)	53.7% (20.1 - 78)	47.7% (17.5 - 63.1)	48.6% (15.9 - 69.7)	50.2% (22.6 - 67)	51.3% (19.9 - 75.3)	50.9% (23.7 - 71.6)	51.9% (19.6 - 79.8)	52.3% (17.8 - 83.8)	52.9% (18.3 - 85.2)	52.5% (17.2 - 85.3)
	Zambia	77.7% (54.1 - 95.4)	79.7% (66.5 - 95.3)	79.3% (60.1 - 96.4)	78.2% (55.4 - 96.4)	77.5% (54.3 - 96.2)	77.2% (54.3 - 96)	77.2% (58.1 - 95.7)	77% (66.4 - 94.2)	74.6% (53.8 - 94.5)	71.9% (44.5 - 93.7)	70.5% (41.9 - 93.2)	70% (44.7 - 92.4)	68.9% (50.2 - 89.8)	68.3% (40.7 - 92.3)	67.7% (37.4 - 93.1)	67.4% (34.7 - 93.6)	66.5% (33.7 - 93.6)
	Zimbabwe	71.9% (35.3 - 93.7)	73.6% (40.1 - 94.5)	75.5% (49.5 - 95.4)	76.2% (59 - 94.5)	74% (52.6 - 93.8)	74.2% (49.4 - 94.9)	74.7% (50.3 - 95.7)	75.6% (54.4 - 96)	76.5% (61.8 - 95.9)	69.6% (43.3 - 92.3)	68.3% (38.7 - 92.9)	68% (37.8 - 93.1)	66.7% (36.6 - 92.4)	65.7% (37.7 - 91.2)	65.3% (34.2 - 92.5)	65.2% (32.2 - 93.2)	64.2% (29.8 - 93.2)
